# Supplementary material for: Extracorporeal Shock Wave Therapy Salvages Critical Limb Ischemia in B6 Mice through Upregulating Cell Proliferation Signaling and Angiogenesis
Source: Biomedicines. 2022 Jan 6;10(1):117. doi: 10.3390/biomedicines10010117 (PMC8773589; doi:10.3390/biomedicines10010117)
Supplement: Supplementary file 1 [file biomedicines-10-00117-s001.zip]

Archive with 1 entries (1 files):
- biomedicines-1493721-supplementary.pdf
